# Supplementary material for: Targeting SPHK1/PBX1 Axis Induced Cell Cycle Arrest in Non-Small Cell Lung Cancer
Source: Int J Mol Sci. 2022 Oct 22;23(21):12741. doi: 10.3390/ijms232112741 (PMC9657307; doi:10.3390/ijms232112741)
Supplement: Supplementary file 1 [file ijms-23-12741-s001.zip]

Archive with 1 entries (1 files):
- ijms-1933602-supplementary.pdf
